# Supplementary material for: A comparison of massively parallel nucleotide sequencing with oligonucleotide microarrays for global transcription profiling
Source: BMC Genomics. 2010 May 5;11:282. doi: 10.1186/1471-2164-11-282 (PMC2877694; doi:10.1186/1471-2164-11-282)
Supplement: Additional file 2 — Supplementary Table S1. A list of novel exon junctions detected in (a) MCF-10a and (b) MCF-7. [file 1471-2164-11-282-S2.XLS]

## Sheet: Putative_Junctions
	Supplementary Table S1: A list of novel exon junctions detected in (a) MCF-10a and (b) MCF-7.
	(a) MCF-10a
	Gene	Exon 1	Exon 2	Read count	Detected in both cell lines
	ENSG00000026508	ENSE00000824449	ENSE00000710492	51	Yes
	ENSG00000051825	ENSE00001230568	ENSE00001230554	17	Yes
	ENSG00000060237	ENSE00001160380	ENSE00001160367	10	Yes
	ENSG00000061455	ENSE00000876316	ENSE00001250887	14	No
	ENSG00000061455	ENSE00001088412	ENSE00001250887	14	No
	ENSG00000065457	ENSE00000694842	ENSE00001012293	5	Yes
	ENSG00000078369	ENSE00001370751	ENSE00001128097	19	Yes
	ENSG00000080815	ENSE00000807988	ENSE00001343124	6	Yes
	ENSG00000080815	ENSE00001343119	ENSE00001343124	6	Yes
	ENSG00000089248	ENSE00000834875	ENSE00001103376	30	Yes
	ENSG00000089351	ENSE00001184354	ENSE00000700416	8	Yes
	ENSG00000091039	ENSE00001583151	ENSE00001232155	19	Yes
	ENSG00000100813	ENSE00000653863	ENSE00000889201	6	Yes
	ENSG00000100902	ENSE00001177230	ENSE00000656071	8	Yes
	ENSG00000101596	ENSE00001016879	ENSE00001543727	17	Yes
	ENSG00000103121	ENSE00001103066	ENSE00000874972	6	Yes
	ENSG00000106723	ENSE00001468610	ENSE00000710811	5	Yes
	ENSG00000108294	ENSE00000717670	ENSE00000857690	26	Yes
	ENSG00000109971	ENSE00001513069	ENSE00000991207	7	Yes
	ENSG00000111224	ENSE00000802835	ENSE00000713810	10	Yes
	ENSG00000111906	ENSE00000762935	ENSE00001258878	9	Yes
	ENSG00000112972	ENSE00001383321	ENSE00001267132	13	Yes
	ENSG00000115380	ENSE00001266691	ENSE00000932700	21	Yes
	ENSG00000124198	ENSE00000845488	ENSE00001456436	5	No
	ENSG00000127616	ENSE00000954168	ENSE00000954170	10	Yes
	ENSG00000128050	ENSE00000877961	ENSE00001187590	12	Yes
	ENSG00000135486	ENSE00000920032	ENSE00001378946	11	Yes
	ENSG00000135778	ENSE00000921412	ENSE00001442208	6	Yes
	ENSG00000136100	ENSE00000923569	ENSE00000923566	5	No
	ENSG00000136813	ENSE00001463466	ENSE00001368357	5	Yes
	ENSG00000137500	ENSE00000927750	ENSE00000927748	16	Yes
	ENSG00000137693	ENSE00001292600	ENSE00001105702	13	Yes
	ENSG00000138592	ENSE00000931375	ENSE00000931377	9	Yes
	ENSG00000138688	ENSE00001239070	ENSE00001239059	5	Yes
	ENSG00000139116	ENSE00000936432	ENSE00000936434	6	No
	ENSG00000140374	ENSE00001382235	ENSE00001161034	5	Yes
	ENSG00000140526	ENSE00000943593	ENSE00001226848	5	Yes
	ENSG00000141759	ENSE00001274525	ENSE00000996738	6	Yes
	ENSG00000143322	ENSE00001445182	ENSE00001579514	9	Yes
	ENSG00000146872	ENSE00001176087	ENSE00001174950	5	Yes
	ENSG00000148358	ENSE00001457719	ENSE00001052753	15	Yes
	ENSG00000151422	ENSE00001387528	ENSE00001159690	22	No
	ENSG00000153310	ENSE00001377506	ENSE00001475688	16	Yes
	ENSG00000153310	ENSE00001553075	ENSE00001377506	14	Yes
	ENSG00000161217	ENSE00001349330	ENSE00001270518	15	Yes
	ENSG00000163629	ENSE00001420498	ENSE00001421731	19	Yes
	ENSG00000163697	ENSE00001418703	ENSE00001308464	9	Yes
	ENSG00000165304	ENSE00001150000	ENSE00001148939	18	Yes
	ENSG00000167642	ENSE00001115184	ENSE00001115180	5	Yes
	ENSG00000169045	ENSE00001405027	ENSE00001427772	11	Yes
	ENSG00000171566	ENSE00001127352	ENSE00001327158	9	No
	ENSG00000172123	ENSE00001518822	ENSE00001160241	5	No
	ENSG00000172932	ENSE00001319928	ENSE00001323480	5	Yes
	ENSG00000175061	ENSE00001250765	ENSE00001104446	48	Yes
	ENSG00000175061	ENSE00001104446	ENSE00001392052	27	Yes
	ENSG00000177410	ENSE00001455994	ENSE00001455992	6	Yes
	ENSG00000177565	ENSE00001272906	ENSE00001072449	19	Yes
	ENSG00000178691	ENSE00001224793	ENSE00001224786	6	Yes
	ENSG00000179195	ENSE00001285732	ENSE00001511691	5	Yes
	ENSG00000182628	ENSE00001318113	ENSE00001319514	14	Yes
	ENSG00000184007	ENSE00001337998	ENSE00001307453	5	Yes
	ENSG00000184007	ENSE00001318225	ENSE00001337998	8	Yes
	ENSG00000185896	ENSE00001417808	ENSE00001296315	7	Yes
	ENSG00000186314	ENSE00001342168	ENSE00001518497	7	Yes
	ENSG00000196218	ENSE00000368631	ENSE00000826242	5	Yes
	ENSG00000196369	ENSE00001556679	ENSE00001193471	6	No
	ENSG00000196754	ENSE00001423580	ENSE00001447821	22	No
	ENSG00000198363	ENSE00001505200	ENSE00001169845	6	No
	ENSG00000213963	ENSE00001527147	ENSE00001527141	12	No
	ENSG00000214022	ENSE00001548489	ENSE00001528026	6	Yes
	ENSG00000214719	ENSE00001535237	ENSE00001535234	6	Yes
	ENSG00000219481	ENSE00001275292	ENSE00001416376	8	Yes
	(b) MCF-7
	Gene	Exon 1	Exon 2	Read count	Detected in both cell lines
	ENSG00000007545	ENSE00000665386	ENSE00000346234	9	Yes
	ENSG00000008083	ENSE00001388286	ENSE00000686274	8	Yes
	ENSG00000009307	ENSE00001337441	ENSE00001151258	18	No
	ENSG00000049323	ENSE00001163417	ENSE00000932481	6	No
	ENSG00000051825	ENSE00001230568	ENSE00001230554	7	Yes
	ENSG00000058056	ENSE00000780719	ENSE00001056594	5	No
	ENSG00000059588	ENSE00000921439	ENSE00000921438	5	No
	ENSG00000063241	ENSE00000876745	ENSE00000728091	7	Yes
	ENSG00000065621	ENSE00000811731	ENSE00000811736	11	No
	ENSG00000068097	ENSE00001113011	ENSE00001113008	6	No
	ENSG00000070756	ENSE00001088717	ENSE00001088705	5	No
	ENSG00000072364	ENSE00000972454	ENSE00001084111	12	Yes
	ENSG00000074266	ENSE00000999227	ENSE00000999230	5	No
	ENSG00000075539	ENSE00001539853	ENSE00001539850	5	Yes
	ENSG00000078369	ENSE00001370751	ENSE00001128097	7	Yes
	ENSG00000080815	ENSE00000807988	ENSE00001343124	7	Yes
	ENSG00000082898	ENSE00001273414	ENSE00001273429	6	No
	ENSG00000083642	ENSE00001094424	ENSE00001361142	9	Yes
	ENSG00000086666	ENSE00001218467	ENSE00001218559	8	Yes
	ENSG00000089248	ENSE00000834875	ENSE00001103376	10	Yes
	ENSG00000089351	ENSE00001184354	ENSE00000700416	7	Yes
	ENSG00000090060	ENSE00001175742	ENSE00001341861	6	No
	ENSG00000090857	ENSE00001031904	ENSE00000844499	5	No
	ENSG00000091039	ENSE00001583151	ENSE00001232155	24	Yes
	ENSG00000091129	ENSE00000881793	ENSE00001479552	5	No
	ENSG00000091129	ENSE00000881794	ENSE00000881789	9	No
	ENSG00000094975	ENSE00000814626	ENSE00000814629	15	Yes
	ENSG00000099219	ENSE00001409343	ENSE00001276142	7	Yes
	ENSG00000099783	ENSE00001307025	ENSE00000909993	5	Yes
	ENSG00000099972	ENSE00001558014	ENSE00000650394	6	Yes
	ENSG00000100731	ENSE00001136840	ENSE00001324795	21	Yes
	ENSG00000101144	ENSE00000662921	ENSE00001454886	5	No
	ENSG00000101294	ENSE00000859853	ENSE00001018625	17	Yes
	ENSG00000101407	ENSE00001460616	ENSE00001460614	8	No
	ENSG00000101596	ENSE00001016879	ENSE00001543727	11	Yes
	ENSG00000102858	ENSE00000865799	ENSE00000865801	5	Yes
	ENSG00000103121	ENSE00001103066	ENSE00000874972	7	Yes
	ENSG00000104325	ENSE00001087833	ENSE00001087854	6	Yes
	ENSG00000104413	ENSE00001478826	ENSE00001478824	10	Yes
	ENSG00000105223	ENSE00000706599	ENSE00001510491	5	Yes
	ENSG00000105426	ENSE00001115827	ENSE00001160858	21	Yes
	ENSG00000106723	ENSE00001468610	ENSE00000710811	7	Yes
	ENSG00000107223	ENSE00001455752	ENSE00001455753	5	Yes
	ENSG00000108294	ENSE00000717670	ENSE00000857690	9	Yes
	ENSG00000108395	ENSE00001295173	ENSE00000820316	5	No
	ENSG00000109919	ENSE00000714864	ENSE00001129039	6	Yes
	ENSG00000109971	ENSE00001513069	ENSE00000991207	18	Yes
	ENSG00000110917	ENSE00001249678	ENSE00000756534	6	No
	ENSG00000111906	ENSE00000762935	ENSE00001258878	18	Yes
	ENSG00000114098	ENSE00001183520	ENSE00000794877	6	No
	ENSG00000115760	ENSE00000743543	ENSE00000743545	7	Yes
	ENSG00000116299	ENSE00001375739	ENSE00001265190	6	No
	ENSG00000118655	ENSE00001450344	ENSE00000800074	10	Yes
	ENSG00000124126	ENSE00001456581	ENSE00000845335	7	No
	ENSG00000124222	ENSE00000845820	ENSE00000662958	5	Yes
	ENSG00000127616	ENSE00000954168	ENSE00000954170	7	Yes
	ENSG00000130508	ENSE00000895610	ENSE00000895604	10	No
	ENSG00000130706	ENSE00001176189	ENSE00000897334	10	Yes
	ENSG00000132676	ENSE00000788524	ENSE00000961233	5	Yes
	ENSG00000132694	ENSE00001253771	ENSE00001253710	19	Yes
	ENSG00000132749	ENSE00001249663	ENSE00000904487	16	Yes
	ENSG00000134313	ENSE00000962126	ENSE00000804557	5	Yes
	ENSG00000135164	ENSE00001302083	ENSE00000454670	6	No
	ENSG00000135486	ENSE00000920032	ENSE00001378946	5	Yes
	ENSG00000136492	ENSE00000925249	ENSE00000925247	33	No
	ENSG00000138592	ENSE00000931375	ENSE00000931377	17	Yes
	ENSG00000139641	ENSE00000939465	ENSE00000939467	23	No
	ENSG00000140694	ENSE00001365671	ENSE00001386864	5	No
	ENSG00000140943	ENSE00000945698	ENSE00000945700	6	Yes
	ENSG00000141030	ENSE00000952881	ENSE00000691938	6	Yes
	ENSG00000141759	ENSE00001274525	ENSE00000996738	6	Yes
	ENSG00000143126	ENSE00000958218	ENSE00000958222	5	No
	ENSG00000143341	ENSE00001126868	ENSE00001126855	5	No
	ENSG00000145725	ENSE00000971903	ENSE00000971906	6	No
	ENSG00000145725	ENSE00001008456	ENSE00000971903	16	Yes
	ENSG00000146872	ENSE00001176087	ENSE00001174950	13	Yes
	ENSG00000147687	ENSE00001165773	ENSE00001241823	11	Yes
	ENSG00000148180	ENSE00001376356	ENSE00001380739	7	No
	ENSG00000148358	ENSE00001457719	ENSE00001052753	21	Yes
	ENSG00000149428	ENSE00001270341	ENSE00001195324	5	No
	ENSG00000149923	ENSE00000992981	ENSE00000992980	21	Yes
	ENSG00000150760	ENSE00000996152	ENSE00001338098	9	Yes
	ENSG00000153395	ENSE00001010522	ENSE00001385783	12	Yes
	ENSG00000157107	ENSE00001374742	ENSE00001390051	6	Yes
	ENSG00000159267	ENSE00001282167	ENSE00001282204	7	Yes
	ENSG00000159692	ENSE00001047184	ENSE00001533155	5	Yes
	ENSG00000161217	ENSE00001349330	ENSE00001270518	13	Yes
	ENSG00000162976	ENSE00001070275	ENSE00001255325	6	Yes
	ENSG00000163319	ENSE00001233635	ENSE00001073312	6	No
	ENSG00000163918	ENSE00001512075	ENSE00001140663	5	Yes
	ENSG00000164292	ENSE00001083146	ENSE00001121732	5	No
	ENSG00000164620	ENSE00001160499	ENSE00001086018	7	Yes
	ENSG00000164924	ENSE00001523360	ENSE00001249469	8	Yes
	ENSG00000165304	ENSE00001150000	ENSE00001148939	11	Yes
	ENSG00000167110	ENSE00001224989	ENSE00001224982	7	Yes
	ENSG00000168090	ENSE00001133675	ENSE00001133657	5	No
	ENSG00000169045	ENSE00001153224	ENSE00001153213	20	Yes
	ENSG00000170921	ENSE00001137017	ENSE00001137006	19	Yes
	ENSG00000171634	ENSE00001147999	ENSE00001147984	5	Yes
	ENSG00000171735	ENSE00001294168	ENSE00001295863	5	Yes
	ENSG00000172932	ENSE00001319928	ENSE00001323480	9	Yes
	ENSG00000175061	ENSE00001250765	ENSE00001104446	58	Yes
	ENSG00000175203	ENSE00001265909	ENSE00001265904	17	Yes
	ENSG00000175356	ENSE00001187354	ENSE00001309105	9	No
	ENSG00000176542	ENSE00001532134	ENSE00001532127	5	Yes
	ENSG00000177410	ENSE00001455994	ENSE00001455992	7	Yes
	ENSG00000177565	ENSE00001272906	ENSE00001072449	7	Yes
	ENSG00000178035	ENSE00001269267	ENSE00001269252	5	Yes
	ENSG00000178741	ENSE00001243539	ENSE00001243548	5	No
	ENSG00000179134	ENSE00001510607	ENSE00001510605	7	No
	ENSG00000179832	ENSE00001473881	ENSE00001320866	5	Yes
	ENSG00000180998	ENSE00001282160	ENSE00001282152	5	No
	ENSG00000182628	ENSE00001318113	ENSE00001319514	27	Yes
	ENSG00000185475	ENSE00001305378	ENSE00001291847	5	Yes
	ENSG00000185896	ENSE00001296315	ENSE00001297602	10	Yes
	ENSG00000186635	ENSE00001516097	ENSE00001470510	6	No
	ENSG00000187741	ENSE00001505458	ENSE00001505456	10	No
	ENSG00000189077	ENSE00001376605	ENSE00001384978	11	Yes
	ENSG00000189171	ENSE00001370759	ENSE00001364516	5	Yes
	ENSG00000197102	ENSE00000660437	ENSE00000660410	5	No
	ENSG00000197111	ENSE00000838276	ENSE00000838278	9	Yes
	ENSG00000197195	ENSE00000859811	ENSE00001406107	12	Yes
	ENSG00000197261	ENSE00001454577	ENSE00001454574	33	No
	ENSG00000197746	ENSE00000987095	ENSE00000987097	5	Yes
	ENSG00000198089	ENSE00000911171	ENSE00000911174	6	Yes
	ENSG00000198589	ENSE00001250073	ENSE00001250067	9	Yes
	ENSG00000214078	ENSE00001110295	ENSE00001110281	10	Yes
	ENSG00000214530	ENSE00001339046	ENSE00001339044	5	No
	ENSG00000220471	ENSE00001553154	ENSE00001560932	5	No
